# Supplementary material for: Hydrogen Sulfide (H2S)-Donating Formyl Peptide Receptor 2 (FPR2) Agonists: Design, Synthesis, and Biological Evaluation in Primary Mouse Microglia Culture
Source: Antioxidants (Basel). 2025 Jul 4;14(7):827. doi: 10.3390/antiox14070827 (PMC12291851; doi:10.3390/antiox14070827)
Supplement: Supplementary file 1 [file antioxidants-14-00827-s001.zip]

Archive with 1 entries (1 files):
- antioxidants-3712158-supplementary.pdf
